# Supplementary material for: Functional Characterization of microRNA171 Family in Tomato
Source: Plants (Basel). 2019 Jan 4;8(1):10. doi: 10.3390/plants8010010 (PMC6358981; doi:10.3390/plants8010010)
Supplement: Supplementary file 1 [file plants-08-00010-s001.zip]

Archive with 9 entries (8 files):
- plants-414116-supplementary-final/
- plants-414116-supplementary-final/Figure S1.tif
- plants-414116-supplementary-final/Figure S2.tif
- plants-414116-supplementary-final/Figure S3.tif
- plants-414116-supplementary-final/Figure S4.tif
- plants-414116-supplementary-final/plants-414116-suppl-proofed.docx
- plants-414116-supplementary-final/Table S1.docx
- plants-414116-supplementary-final/Table S2.docx
- plants-414116-supplementary-final/Table S3.docx
